# Supplementary material for: Patient Journey for Triple-Negative Breast Cancer: Optimal Care Pathways vs. Reality of Care in Italian Breast Units
Source: Curr Oncol. 2026 Jan 31;33(2):83. doi: 10.3390/curroncol33020083 (PMC12938997; doi:10.3390/curroncol33020083)
Supplement: Supplementary file 1 [file curroncol-33-00083-s001.zip]

Archive with 1 entries (1 files):
- curroncol-4082687-supplementary.pdf
